# Supplementary material for: Multi-omic integration of single-cell data uncovers methylation profiles of super-enhancers in skeletal muscle stem cells
Source: Epigenetics Chromatin. 2025 Aug 11;18:54. doi: 10.1186/s13072-025-00619-0 (PMC12337566; doi:10.1186/s13072-025-00619-0)
Supplement: Supplementary file 1 — Supplementary Material 1 [file 13072_2025_619_MOESM1_ESM.zip]

Archive with 20 entries (19 files):
- Supplementary data/
- __MACOSX/._Supplementary data
- Supplementary data/.DS_Store
- __MACOSX/Supplementary data/._.DS_Store
- Supplementary data/supplefig1.pdf
- __MACOSX/Supplementary data/._supplefig1.pdf
- Supplementary data/supplefig2.pdf
- __MACOSX/Supplementary data/._supplefig2.pdf
- Supplementary data/supplefig3.pdf
- __MACOSX/Supplementary data/._supplefig3.pdf
- Supplementary data/Supplementary Table 1.pdf
- __MACOSX/Supplementary data/._Supplementary Table 1.pdf
- Supplementary data/Supplementary Figure Legends.docx
- __MACOSX/Supplementary data/._Supplementary Figure Legends.docx
- Supplementary data/supplefig4.pdf
- __MACOSX/Supplementary data/._supplefig4.pdf
- Supplementary data/Supplementary Table 2.pdf
- __MACOSX/Supplementary data/._Supplementary Table 2.pdf
- Supplementary data/supplefig5.pdf
- __MACOSX/Supplementary data/._supplefig5.pdf
